# Supplementary material for: Non-AUG Translation Initiation Generates Peroxisomal Isoforms of 6-Phosphogluconate Dehydrogenase in Fungi
Source: Front Cell Dev Biol. 2020 May 5;8:251. doi: 10.3389/fcell.2020.00251 (PMC7214817; doi:10.3389/fcell.2020.00251)
Supplement: TABLE S1 — Strains used in this study. [file Table_1.XLSX]

## Sheet: Blatt1
strain	genotype	resistance	reference
MB215 mCherry-SKL	a2b13 Potef: mcherry-SKL	HygR	Freitag et al. 2014
Bub8 mCherry-SKL	a2b4 Potef: mcherry-SKL	HygR	Freitag et al. 2012
MB215 mCherry-SKL PPgd1-GFP	a2b13 Potef: mcherry-SKL ipR[PPgd1-GFP]ipL	HygR, CbxR	this study
MB215 mCherry-SKL PPgd1-GFPM1A	a2b13 Potef: mcherry-SKL ipR[PPgd1-GFPM1A ipL	HygR, CbxR	this study
MB215 mCherry-SKL PPgd1-66-GFPM1A	a2b13 Potef: mcherry-SKL ipR[PPgd1-66-GFPM1A]ipL	HygR, CbxR	this study
MB215 mCherry-SKL PPgd1-93-GFPM1A	a2b13 Potef: mcherry-SKL ipR[PPgd1-93-GFPM1A]ipL	HygR, CbxR	this study
MB215 mCherry-SKL PPgd1-114-GFPM1A	a2b13 Potef: mcherry-SKL ipR[PPgd1-93-GFPM1A]ipL	HygR, CbxR	this study
MB215 mCherry-SKL PPgd1(AGG>GCA)-GFPM1A	a2b13 Potef: mcherry-SKL ipR[PPgd1(AGG>GCA)-GFPM1A]ipL	HygR, CbxR	this study
MB215 mCherry-SKL PPgd1(ATT>GCA)-GFPM1A	a2b13 Potef: mcherry-SKL ipR[PPgd1(ATT>GCA)-GFPM1A]ipL	HygR, CbxR	this study
MB215 mCherry-SKL PPgd1(AGGATT>GCAGCA)-GFPM1A	a2b13 Potef: mcherry-SKL ipR[PPgd1(AGG ATT>GCA GCA)-GFPM1A]ipL	HygR, CbxR	this study
MB215 mCherry-SKL PTS2Pgd1-GFP	a2b13 Potef: mcherry-SKL ipR[Petef:PTS2Pgd1-GFP]ipL	HygR, CbxR	this study
MB215 mCherry-SKL PPgd1-Pgd1-GFP	a2b13 Potef: mcherry-SKL ipR[Ppgd1:Pgd1-GFP]ipL	HygR, CbxR	this study
MB215 mCherry-SKL PPgd1(AGGATT>GCAGCA)-Pgd1-GFP	a2b13 Potef: mcherry-SKL ipR[Ppgd1(AGG ATT>GCA GCA):Pgd1-GFP]ipL	HygR, CbxR	this study
MB215 mCherry-SKL PPgd1(AGGATT>ATGATG)-Pgd1-GFP	a2b13 Potef: mcherry-SKL ipR[Ppgd1(AGG ATT>ATG ATG):Pgd1-GFP]ipL	HygR, CbxR	this study
Bub8 mCherry-SKL ∆pex7 PTS2Pot2-GFP	a2b4 ∆pex7 Potef: mcherry-SKL ipR[Petef:PTS2Pot2-GFP]ipL	HygR, CbxR, NatR	this study
Bub8 mCherry-SKL PTS2Pot2-GFP	a2b4 Potef: mcherry-SKL ipR[Petef:PTS2Pot2-GFP]ipL	HygR, CbxR	this study
Bub8 mCherry-SKL Sec63-GFP	a2b4 Potef: mcherry-SKL ipR[Petef:Sec63-GFP]ipL	HygR, CbxR	this study
