# Supplementary material for: Non-AUG Translation Initiation Generates Peroxisomal Isoforms of 6-Phosphogluconate Dehydrogenase in Fungi
Source: Front Cell Dev Biol. 2020 May 5;8:251. doi: 10.3389/fcell.2020.00251 (PMC7214817; doi:10.3389/fcell.2020.00251)
Supplement: TABLE S2 — Oligonucleotides used in this study. [file Table_2.XLSX]

## Sheet: Blatt1
name	sequence	constructs
MK 346 PTS2um02577 fwd	gatccATGTCTACAGCCCGGACCCGAATATCCTCACTTGCCGCCCAGCTTGC	PTS2Pgd1-GFP
MK 347 PTS2um02577 rev	catgGCAAGCTGGGCGGCAAGTGAGGATATTCGGGTCCGGGCTGTAGACATg	PTS2Pgd1-GFP
MK 343 Pum02577 fwd	gcaggtcgaaattcgagctcggtaccAGTGCTTGAGCCCGTGCCTC	PPgd1-GFP; PPgd1-GFPM1A, PPgd1(AGG>GCA)-GFPM1A, PPgd1(ATT>GCA)-GFPM1A, PPgd1(AGG ATT> GCA GCA)-GFPM1A
MK 765 Pum02577 rev	CGGTGAACAGCTCCTCGCCCTTGCTCACCATggcGTTACGTGTAGTAAGCTGGGC	PPgd1-GFP
MK 668 Pum02577M1A rev	CGGTGAACAGCTCCTCGCCCTTGCTCACTGCggcGTTACGTGTAGTAAGCTGGGC	PPgd1-GFPM1A , PPgd1-66-GFPM1A, PPgd1-93-GFPM1A, PPgd1-114-GFPM1A
ML 37 Pum02577-66 fwd	cacagacaacatcatccacgggatccGCAAGGATTCTCTCTACAGCC	PPgd1-66-GFPM1A
ML 38 Pum02577-93 fwd	cacagacaacatcatccacgggatccTTCTTTGCCCTTTGCTCTTC	PPgd1-93-GFPM1A
ML 39 Pum02577-114 fwd	cacagacaacatcatccacgggatccAACCATCATCCCTCCTCTCC	PPgd1-114-GFPM1A
ML 123 Pum02577AGG>GCA rev	GCGGCAAGTGAGGATATTCGGGTCCGGGCTGTAGAGAGAATTGCTGCAAGTGCTGAAGAGCAAAG	PPgd1(AGG>GCA)-GFPM1A
ML 124 Pum02577ATT>GCA rev	GCGGCAAGTGAGGATATTCGGGTCCGGGCTGTAGAGAGTGCCCTTGCAAGTGCTGAAGAGCAAAG	PPgd1(ATT>GCA)-GFPM1A
ML 125 Pum02577ATT AGG>GCA GCA rev	GCGGCAAGTGAGGATATTCGGGTCCGGGCTGTAGAGAGTGCTGCTGCAAGTGCTGAAGAGCAAAG	PPgd1(AGG ATT>GCA GCA)-GFPM1A
ML 126 (fill in)	GGACCCGAATATCCTCACTTGCCGCCCAGCTTACTACACGTAACgccGCAGTGAGCAAGGGCGAGGAGCTGTTCA	PPgd1(ATT>GCA)-GFPM1A, PPgd1(ATT>GCA)-GFPM1A, PPgd1(AGG ATT>GCA GCA)-GFPM1A
ML 127 (fill in)	TGAACAGCTCCTCGCCCTTGCTCACTGCggcGTTACGTGTAGTAAGCTGGGCGGCAAGTGAGGATATTCGGGTCC	PPgd1(ATT>GCA)-GFPM1A PPgd1(ATT>GCA)-GFPM1A, PPgd1(AGG ATT>GCA GCA)-GFPM1A
ML284 Pum02577 fwd	gcaggtcgaaattcgagctcggtaccAGTGCTTGAGCCCGTGCC	PPgd1-Pgd1-GFP, PPgd1(ATT AGG > GCA GCA)-Pgd1-GFP,PPgd1(ATT AGG > ATG ATG)-Pgd1-GFP
ML285 Pum02577 rev	CTAATCACTTACACAGCTTGGGACGACATGTTACGTGTAGTAAGCTGG	PPgd1-Pgd1-GFP, PPgd1(ATT AGG > GCA GCA)-Pgd1-GFP
ML286 um02577 fwd	CTTGCCGCCCAGCTTACTACACGTAACATGTCGTCCCAAGCTGTGTAAG	PPgd1-Pgd1-GFP, PPgd1(ATT AGG > GCA GCA)-Pgd1-GFP
ML300 02577 rev	CAGCTCCTCGCCCTTGCTCACCATggcTGCCTGGTAGGTGGAAGC	PPgd1-Pgd1-GFP, PPgd1(ATT AGG > GCA GCA)-Pgd1-GFP,PPgd1(ATT AGG > ATG ATG)-Pgd1-GFP
ML337 Pum02577 ATTAGG>ATGATG rev	gTTACGTGTAGTAAGCTGGGCGGCAAGTGAGGATATTCGGGTCCGGGCTGTAGAGAGCATCATTGCAAGTGCTGAAGAGCAAAg	PPgd1(ATT AGG > ATG ATG)-Pgd1-GFP
ML338 um02577 w/o ATG fwd	CTTGCCGCCCAGCTTACTACACGTAACTCGTCCCAAGCTGTgTAAGTg	PPgd1(ATT AGG > ATG ATG)-Pgd1-GFP
MJ 039 umsec63 fwd	ATATggatccacaATGGCCGAATACAAATATGAC	Sec63-GFP
MJ 040 umsec63 rev	atatCCATggcATCCGAGTCGCTATCGCTATC	Sec63-GFP
MG 384 pex7 left border fwd	ata taa tat ttg gca ttc gaa tag ttg acg g	∆pex7
MG 385 pex7 left border rev	ata tgg cca tct agg cct aaa gtc aaa tca gat cat gc	∆pex7
MG 386 pex7 right border fwd	ata tgg cct gag tgg ccc gtc cta gtg agc agc tag gc	∆pex7
MG 387 pex7 right border rev	ata taa tat tga atc acg aat cgt aaa ggc c	∆pex7
5' PTS2 pot1	gat cca atg gct cag cga atc act cag ctt gct tcg cat ctc gac cca cgc tcg tgg tca ggc aag ggt ctg cac cc	PTS2Pot1-GFP
3' PTS2 pot1	cat ggg gtg cag acc ctt gcc tga cca cga gcg tgg gtc gag atg cga agc aag ctg agt gat tcg ctg agc cat tg	PTS2Pot1-GFP
